# Supplementary material for: Biomineralized Manganese Oxide Nanoparticles Synergistically Relieve Tumor Hypoxia and Activate Immune Response with Radiotherapy in Non-Small Cell Lung Cancer
Source: Nanomaterials (Basel). 2022 Sep 10;12(18):3138. doi: 10.3390/nano12183138 (PMC9501587; doi:10.3390/nano12183138)
Supplement: Supplementary file 1 [file nanomaterials-12-03138-s001.zip]

Archive with 1 entries (1 files):
- nanomaterials-1858093-supplementary.pdf
